# Supplementary material for: Oyster Fermentation Broth Alleviated Tripterygium-Glycosides-Induced Reproductive Damage in Male Rats
Source: Molecules. 2025 Aug 29;30(17):3550. doi: 10.3390/molecules30173550 (PMC12430144; doi:10.3390/molecules30173550)
Supplement: Supplementary file 1 [file molecules-30-03550-s001.zip]

Archive with 1 entries (1 files):
- molecules-3725794-supplementary.pdf
